# Supplementary material for: In Vitro and In Silico Biological Activities Investigation of Ethyl Acetate Extract of Rubus ulmifolius Schott Leaves Collected in Algeria
Source: Plants (Basel). 2024 Dec 6;13(23):3425. doi: 10.3390/plants13233425 (PMC11644080; doi:10.3390/plants13233425)
Supplement: Supplementary file 1 [file plants-13-03425-s001.zip]

Archive with 1 entries (1 files):
- plants-3298006-supplementary.pdf
